# Supplementary material for: Mumefural Improves Recognition Memory and Alters ERK-CREB-BDNF Signaling in a Mouse Model of Chronic Cerebral Hypoperfusion
Source: Nutrients. 2023 Jul 24;15(14):3271. doi: 10.3390/nu15143271 (PMC10383324; doi:10.3390/nu15143271)
Supplement: Supplementary file 1 [file nutrients-15-03271-s001.zip]

Archive with 1 entries (1 files):
- nutrients-2512814-supplementary.pdf
